# Supplementary material for: Metagenomic of Liver Tissue Identified at Least Two Genera of Totivirus-like Viruses in Molossus molossus Bats
Source: Microorganisms. 2024 Jan 19;12(1):206. doi: 10.3390/microorganisms12010206 (PMC10819564; doi:10.3390/microorganisms12010206)
Supplement: Supplementary file 1 [file microorganisms-12-00206-s001.zip]

Archive with 3 entries (3 files):
- microorganisms-2765255-supplementary.pdf
- tableS1_pools.xlsx
- TableS2_reads.xlsx
