# Supplementary material for: Metagenomic of Liver Tissue Identified at Least Two Genera of Totivirus-like Viruses in Molossus molossus Bats
Source: Microorganisms. 2024 Jan 19;12(1):206. doi: 10.3390/microorganisms12010206 (PMC10819564; doi:10.3390/microorganisms12010206)
Supplement: Supplementary file 1 [file microorganisms-12-00206-s001.zip › tableS1_pools.xlsx]

## Sheet: Plan1
Sample	Pool	species	sex	age	locality	Observation at necropsy	Coordinates	Place of capture	Temperature ºc	Humidity
1	1	Molossus molossus	M	young	CARANAZAL	none	-2.427526, -54.727389	orchard	28ºC	0.76
2		Molossus molossus	M	young	CARANAZAL	none	-2.427526, -54.727389	tree	28ºC	0.76
3		Molossus molossus	M	adult	CARANAZAL	none	-2.427526, -54.727389	tree	28ºC	0.76
4		Molossus molossus	M	adult	CARANAZAL	none	-2.427526, -54.727389	tree	28ºC	0.76
5		Molossus molossus	M	adult	CARANAZAL	none	-2.427526, -54.727389	tree	28ºC	0.76
6	2	Molossus molossus	M	adult	CARANAZAL	none	-2.427526, -54.727389	tree	28ºC	0.76
7		Molossus molossus	M	adult	CARANAZAL	none	-2.427526, -54.727389	tree	28ºC	0.76
8		Molossus molossus	F	adult	CARANAZAL	none	-2.427526, -54.727389	tree	28ºC	0.76
9		Molossus molossus	F	adult	CARANAZAL	none	-2.427526, -54.727389	tree	28ºC	0.76
10		Molossus molossus	M	adult	CARANAZAL	none	-2.427526, -54.727389	tree	26ºC	0.76
11	3	Molossus molossus	M	adult	UFOPA-SALE	hepatomegaly	-2.418943, -54.741708	ceiling	26ºC	0.79
12		Molossus molossus	F	adult	UFOPA-SALE	none	-2.418943, -54.741708	ceiling	26ºC	0.79
13		Molossus molossus	M	young	UFOPA-SALE	none	-2.418943, -54.741708	ceiling	26ºC	0.79
14		Molossus molossus	M	young	UFOPA-SALE	none	-2.418943, -54.741708	ceiling	26ºC	0.79
15		Molossus molossus	M	young	UFOPA-SALE	none	-2.418943, -54.741708	orchard	26ºC	0.79
16	4	Molossus molossus	M	adult	UFOPA-SALE	none	-2.418943, -54.741708	ceiling	26ºC	0.79
17		Molossus molossus	M	adult	UFOPA-SALE	none	-2.418943, -54.741708	ceiling	26ºC	0.79
18		Molossus molossus	M	adult	UFOPA-SALE	none	-2.418943, -54.741708	ceiling	26ºC	0.79
19		Molossus molossus	M	adult	UFOPA-SALE	none	-2.418943, -54.741708	ceiling	26ºC	0.79
20		Molossus molossus	M	adult	UFOPA-SALE	none	-2.418943, -54.741708	ceiling	26ºC	0.79
21	5	Molossus molossus	F	adult	UFOPA-SALE	none	-2.418943, -54.741708	ceiling	26ºC	0.79
22		Molossus molossus	M	adult	UFOPA-SALE	none	-2.418943, -54.741708	ceiling	26ºC	0.79
23		Molossus molossus	M	adult	UFOPA-SALE	none	-2.418943, -54.741708	ceiling	26ºC	0.79
24		Molossus molossus	M	adult	UFOPA-SALE	none	-2.418943, -54.741708	orchard	26ºC	0.79
25		Molossus molossus	M	young	UFOPA-SALE	none	-2.418943, -54.741708	ceiling	26ºC	0.79
26	6	Molossus molossus	M	young	UFOPA-SALE	none	-2.418943, -54.741708	ceiling	26ºC	0.79
27		Molossus molossus	M	adult	UFOPA-SALE	none	-2.418943, -54.741708	ceiling	26ºC	0.79
28		Molossus molossus	F	adult	UFOPA-SALE	none	-2.418943, -54.741708	ceiling	26ºC	0.79
29		Molossus molossus	F	adult	UFOPA-SALE	none	-2.418943, -54.741708	ceiling	26ºC	0.79
30		Molossus molossus	M	young	UFOPA-SALE	none	-2.418943, -54.741708	ceiling	26ºC	0.79
31	7	Molossus molossus	M	adult	UFOPA-SALE	none	-2.418943, -54.741708	ceiling	26ºC	0.79
32		Molossus molossus	M	adult	UFOPA-SALE	none	-2.418943, -54.741708	ceiling	26ºC	0.79
33		Molossus molossus	M	adult	UFOPA-SALE	none	-2.418943, -54.741708	orchard	26ºC	0.79
34		Molossus molossus	M	adult	UFOPA-SALE	none	-2.418943, -54.741708	ceiling	26ºC	0.79
35		Molossus molossus	M	young	UFOPA-SALE	hepatomegaly	-2.418943, -54.741708	ceiling	26ºC	0.79
36	8	Molossus molossus	M	young	UFOPA-SALE	none	-2.418943, -54.741708	ceiling	26ºC	0.79
37		Molossus molossus	M	adult	UFOPA-SALE	none	-2.418943, -54.741708	ceiling	26ºC	0.79
38		Molossus molossus	M	adult	UFOPA-SALE	none	-2.418943, -54.741708	ceiling	26ºC	0.79
39		Molossus molossus	M	young	UFOPA-SALE	none	-2.418943, -54.741708	ceiling	26ºC	0.79
40		Molossus molossus	M	adult	UFOPA-SALE	none	-2.418943, -54.741708	ceiling	26ºC	0.79
41	9	Molossus molossus	M	young	UFOPA-SALE	hepatomegaly	-2.418943, -54.741708	ceiling	26ºC	0.79
42		Molossus molossus	M	adult	UFOPA-SALE	none	-2.418943, -54.741708	orchard	26ºC	0.79
43		Molossus molossus	F	adult	UFOPA-SALE	none	-2.418943, -54.741708	ceiling	26ºC	0.79
44		Molossus molossus	M	adult	UFOPA-SALE	none	-2.418943, -54.741708	ceiling	26ºC	0.79
45		Molossus molossus	M	young	UFOPA-SALE	none	-2.418943, -54.741708	ceiling	26ºC	0.79
46	10	Molossus molossus	M	adult	UFOPA-SALE	none	-2.418943, -54.741708	ceiling	26ºC	0.79
47		Molossus molossus	M	adult	UFOPA-SALE	none	-2.418943, -54.741708	ceiling	26ºC	0.79
