# Supplementary material for: Metagenomic of Liver Tissue Identified at Least Two Genera of Totivirus-like Viruses in Molossus molossus Bats
Source: Microorganisms. 2024 Jan 19;12(1):206. doi: 10.3390/microorganisms12010206 (PMC10819564; doi:10.3390/microorganisms12010206)
Supplement: Supplementary file 1 [file microorganisms-12-00206-s001.zip › TableS2_reads.xlsx]

## Sheet: Planinha_S2_Atualizada
Sample name	NGS quality			Blast X results
	Size (base pairs)	Reads1	Coverage2	Best-hit GenbankID	Coverage3	E-values	Identity4
F1_001	7854	3850	115	QJD26156.1	0.33	0.0	0.4053
F1_002	3129	1788160	205	QJD26156.1	0.35	0.0	0.4039
F1_003	6826	2796	89	QJD26160.1	0.22	6e-133	0.482
F1_006	2022	1010	84	QJD26160.1	0.83	2e-162	0.4648
F1_007	5093	5560	208	QJD26155.1	0.41	3e-57	0.3
F1_008	4514	1402	75	QJD26156.1	0.57	0.0	0.4174
F1_010	2128	3670	164	QJD26160.1	0.48	2e-138	0.4462
F1_012	4071	5431	212	QJD26156.1	0.65	0.0	0.4053
F1_020	911	660	112	UHK03224	0.75	2e-38	0.3826
F1_021	3706	2380	113	QJD26156.1	0.45	2e-126	0.4328
F1_032	1749	6720	111	QJD26160.1	0.98	1e-169	0.467
F1_036	1812	5000	293	QJD26160.1	0.95	1e-168	0.4638
F1_040	360	1830	110	QJD26160.1	0.4	1e-06	0.4898
F1_042	2504	1940	137	QJD26156.1	0.48	7e-52	0.3496
F1_043	1560	1000	124	QJD26156.1	0.76	3e-81	0.4218
F1_044	1383	3900	223	QJD26160.1	0.59	3e-65	0.4571
F1_045	2939	2050	120	QJD26156.1	0.67	7e-169	0.4418
F1_046	3138	1620	97	QJD26156.1	0.84	0.0	0.398
F1_047	2913	2740	170	UHR49805.1	0.62	0.0	0.8243
F1_048	1309	460	59	QJD26156.1	0.92	3e-86	0.4229
F1_051	1099	1030	72	QJD26156.1	0.95	5e-73	0.4237
F1_052	2414	3000	220	QJD26160.1	0.91	0.0	0.4297
F1_058	2561	2300	150	QJD26156.1	0.78	1e-170	0.4418
F1_059	2006	1200	76	QJD26160.1	0.18	9e-90	0.3548
F1_060	1377	940	125	QJD26156.1	0.71	7e-50	0.3825
F1_061	1109	1222	167	QJD26160.1	0.93	7e-96	0.4829
F1_062	2315	2140	164	QJD26160.1	0.72	7e-166	0.4742
F1_063	863	5670	212	QJD26160.1	0.29	2e-07	0.3939
F1_064	1359	1611	185	QJD26160.1	0.95	7e-56	0.3717
F1_066	1771	1200	105	QJD26160.1	0.94	2e-167	0.4724
F1_067	2108	820	73	UHR49805.1	0.63	2e-155	0.8084
F1_069	2061	4540	201	QJD26156.1	0.64	3e-91	0.4169
F1_070	947	2660	394	QJD26156.1	0.85	5e-29	0.3167
F1_071	1968	152942	19919	UHR49805.1	0.85	0.0	0.8378
F1_079	1538	2030	249	QJD26160.1	0.8	5e-66	0.3573
F1_080	1335	340	49	UHR49805.1	0.78	3e-154	0.8265
F1_081	1474	740	98	QJD26156.1	0.8	3e-81	0.4214
F1_082	1378	720	55	QJD26160.1	0.31	5e-07	0.5909
F1_087	1029	14366	128	QJD26160.1	0.92	1e-90	0.4874
F1_095	1174	600	45	QJD26160.1	0.96	1e-70	0.3796
F1_096	1085	590	25	UHR49805.1	0.83	3e-154	0.804
F1_104	1014	29725	5881	UHK03145.1	0.97	2e-109	0.509
F1_105	1134	63676	10462	QJD26156.1	0.24	3e-10	0.3913
F1_110	907	340	18	UHR49805.1	0.85	1e-103	0.7466
F1_112	1209	1450	66	QJD26160.1	0.48	4e-06	0.3793
F3_002	684	1861015	5014	QJD26160.1	0.94	9e-63	0.5231
F6_002	1457	282149	4230	UHR49810.1	0.87	8e-92	0.552
F6_005	1309	1120	156	UHK03000.1	0.36	5e-35	0.4506
1=Number of reads that aligned to the contig
2=Mean number of bases aligned per site in the contig
3=Percentage of the query sequence that overlaps the reference sequence.
4=Percentage of identity between query and reference sequence
	These sequences were utilized for phylogenetic analysis as they contain the coding RdRp region in frame.
